# Supplementary material for: Inhaled Antifungal Agents for Treatment and Prophylaxis of Bronchopulmonary Invasive Mold Infections
Source: Pharmaceutics. 2022 Mar 14;14(3):641. doi: 10.3390/pharmaceutics14030641 (PMC8949245; doi:10.3390/pharmaceutics14030641)
Supplement: Supplementary file 1 [file pharmaceutics-14-00641-s001.zip]

Archive with 1 entries (1 files):
- pharmaceutics-1602259-supplementary.pdf
